# Supplementary material for: Structural Heterogeneity of the Rabies Virus Virion
Source: Viruses. 2024 Sep 11;16(9):1447. doi: 10.3390/v16091447 (PMC11437398; doi:10.3390/v16091447)
Supplement: Supplementary file 1 [file viruses-16-01447-s001.zip]

Archive with 1 entries (1 files):
- viruses-3189040-supplementary.pdf
